# Supplementary material for: Comparative Analysis of the Osteogenic Potential of Long-Term Dry-Stored Deciduous and Fresh Permanent Tooth-Derived Dentin Matrix
Source: Materials (Basel). 2026 May 20;19(10):2147. doi: 10.3390/ma19102147 (PMC13208260; doi:10.3390/ma19102147)
Supplement: Supplementary file 1 [file materials-19-02147-s001.zip]

Archive with 1 entries (1 files):
- materials-4298710-supplementary.pdf
